# Supplementary material for: A Jurassic pterosaur from Patagonia and the origin of the pterodactyloid neurocranium
Source: PeerJ. 2016 Aug 30;4:e2311. doi: 10.7717/peerj.2311 (PMC5012331; doi:10.7717/peerj.2311)
Supplement: Data S2 [file peerj-04-2311-s003.tnt]

xread 
123 59
Euparkeria
0000000-0000010001010-101010000000000000?1000000000000000000000000000000000000000-000100000000000-0-0????????000-01100?1000
Herrerasaurus
0000010-0000110001000-10100000000000000001000000000000000000000000000000100000000-000000000000000-0-000-0-0--010-001000101-
Preondactylus
0000010-00?011?101000-01100000????0????0?00000000000010100000000000000??000??000??00?010??1?00000000101000001001?0000?1100?
Dimorphodon
0000010-0000100100000-010100000?0?0??000?100000000[0 3]001000000100000000001000?0001??100011001000[0 1]0000011100000100100000000000
Peteinosaurus
?????????00??????????????????????????????1?000000000010000001000000000??0?0?0001?0100011?010000000001110000010?10000??01000
Anurognathus
00?0000-010000?000000-?01000000???????10?10000000000?010110111000000000?010?0010??10?01100200111000001101002010??0000011000
Batrachognathus
00?0000-010000?000000-?00?0000????0???10?100000000?010100001??00000000??0???0010101?001??0200??1??0??1???????1?????00?11000
Dendrorhynchoides
00?000?-01??00?00??0?-?????00?????????1????00?0000?0?010??????000000000?010?0010??100012?0200101000001102?0201???0100?11000
Jeholopterus
00?0000-01??0??0????0-????000??????????0???00?0000?0?010??????00000000??01??0010??100012?020011200?00110200101??00000?11000
Austriadactylus
0001010-20?111?111000-?0100000???????0?0?1?00????00?000100001000000000??00000000?????01????00???0????1?0?00?1??????0??1????
Campylognathoides
0001010-0001111111000-001000001???000100?11000001000000000001100000000010000000140100013003000010[0 1]0011202000111210000001100
Eudimorphodon
0001010-0001110111000-001000001?0?0??100?110000010000001000010000000000?000?000040110012003000[0 1][0 1]010011?0?000101210[0 1]00011100
Raeticodactylus
0001000-201?110111000-0110?0000???0??100?1000?002031000100000000000000010?000?????????1?0?30??01??0????0100?1?????00001????
Scaphognathus
0001010-1011110111000-00100000010?000100010001000000100011111100000000??000000012010?01200400022011011101000110210000?11101
Sordes
0001010-001111?111000-001000000???0??100?10001000000100011111100000000??000000012?1000130040002101101110100011021000001[0 1]101
Pterorhynchus
0001010-201111?1110?0-001?00000???0??1?0?1000??0000000001101??00000000??0?00?001??????12???00022?1?01?1010001????0?0?????0?
Cacibupteryx
00010?0-0011111111010-1110000000000000000????????????00?1?????0?????0??????????????????????????????????????????????????????
Dorygnathus
0001010-0011111111100-001000000?0?000100?10001010020100010011100000000??000000012010001200400022010011101000110210000011100
Nesodactylus
????????????????????0-??????????????????????????????????????????????????0000???12010001?00400?2?0?101?20?01001020?0????????
Rhamphorhynchus
0001020-0011111111110-1010000000000101000100011100201000100111000000000100000001?010001300400022011011203010010210000011100
Darwinopterus
00010210201122-110001111[0 1]100000111010101110001000000100000011100000000111012000130110012006000?00?0010100000112210000011101
Wukongopterus
000?02???0?????11????????????????????????10001?0000010000001??0?000000?010120001??11?0?2?0??00200?001010000011???0000011101
Pterodactylus
00010200001122-1100010001100110?2?0?0201010001100000100000011100000000001112011020100012005000[0 1]002102110[0 1]00[0 1]01121000001111?
Cycnorhamphus
00110200001122-1??0?1000?100110?2?0??2?201001110000010001101110000000000010001103011001200500013021020101001011210000?101??
Eosipterus
????????????????????????????????????????????????????????????????????????11120110??1100110050000001102010100001???000001111?
Pterodactylus_longicol
01111200001122-1??0?10?0?1001?0?2?0??2010101111000001000000111000001001?11120110??110010005000030?1120001001011211000?1011?
Gnathosaurus
01111210201122-11?0010001100110121011201010111100000100000011100000100?????????????????????????????????????????????????????
Gegepterus
00111210001122-11?0010001000110?2?0??201?10?11?0?00010000001?1000001101111120??????10?1?????????0??????0100?01?????0??11???
Ctenochasma
00111210[0 2]01122-1??001000?000110?2?0??201?10011100000100000011100000110??11120110?01?0011?05000[0 1]0?1102010100101?21000001111?
Pterodaustro
00111210001122-1??001000?100110?2?0?1201?10011100010100000011000000110111112?0103011001000500?000?112010100101121000001111?
Istiodactylus
00110100001122-1??-01101?[0 1]00000???0??102010011000000100000010?000000011101011????020011301711?211?012?1020010?????10002????
Nurhachius
0011021000?122-110-0110111?0??0??????10201001110000010000001110?000001?101011?????20011?0?7?1?2???112?10200201????100?201??
Haopterus
001101?000??22-1??-010?????0?????????10??10011100000100000011100100001??010?0???3020?11???711?1?11002110?0010???????????11?
Ornithocheirus
01010210101122-1??-?1011?001000?1?0?1102110101100001100000011100100000?????????????????????????????????????????????????????
Anhanguera
01010210101122-110-01011100000011101110211010110000[0 1]100000011100100000110101111031201113017111?11211211020010101?1100020???
Coloborhynchus
01010210101122-1??-?1011?000000?11011102110101100001100000011100100000110101111031201113017111111?11211020010101?010002011?
Ludodactylus
01010210001122-110-0101?1001000???0??102?10?01100000100000011100100000?????????????????????????????????????????????????????
Boreopterus
00011210[0 1]01122-1??-01011??00000???0??102?100011000001000000111001000001?0101?110??????11????1111?111211020010????0100?2011?
Nyctosaurus
00011210001122-1??-?1010?002000???0111020100011001001---111---1-------100101111010210112108?112212?23?[0 1]0300201112010002111?
Muzquizopteryx
???0???0001122-1??-?1?10??02000???0??1?2?1???????1?01---111-??1-------??010?111011?1?11??08?11?????2?????????1??2010002??1?
Pteranodon
00011210001122-1??-?1011?00200011?0111020100011001101---111---1-------1101011110112001111071111011123110300101012010001011?
Germanodactylus_crist
00010200200122-1100010001100000?1?1??1?1?10001100000100000001101011000?101000?10??1?0001?05001130?102010[0 1]0010????101101111?
Germanodactylus_rhamph
00010200200122-1100011001100000?1?1??101?10001100000100000001101010000?101000110??100011?05001200??020000001012?11011?1011?
Dsungaripterus
00010200200122-1??-?1000?00300011?1?110101000110001000000000-00101100011011011101011000?00500???0???20?0?00??123?101101????
Tatal_pterosaur
00010200200122-1??-?1001??03000???1??101?10001?000?000000000??010110001101100?????11?00200500?130?1120?0100?0????1011010???
Noripterus
?????????0???????????????????????????????1?0?1???????00???00110??1100?11010???????????0?00500?030?1120?0100?01????01101111?
Lonchodectes
000?????[0 1]0?????1????????????????????????110011?000?[0 1]100000001100000000101112???????1??0?1050??????????????????????0011?????
Tapejara
10020100401122-1??-?1101?2130001100??1020100011000211---111---1-------1011120???1011001?00500?1?0??120?1?00?0102??000010?1?
Tupandactylus
10020210401122-1??-?1101?214000?1?0??1?2?10001?000?11---111---1-------?????????????????????????????????????????????????????
Sinopterus
1002020000?122-1??-?1101?213000???0??101?100011000[0 2]11---111---1-------1?111201101011?011??5?0113021?20011002010211001?1011?
Huaxiapterus
1002020040?122-1??-?1100?214000???0??1010100011000211---111---1-------??1112?110??110?111050011302112001100?0???11001?10???
Shenzhoupterus
00020211001122-1??-?1101?215000???0??1?2?10001?001?01---111---1-------??11120?10??11?011??5001230?12200110020????100???0?1?
Chaoyangopterus
0002?2?100??22-1????1????????????????1???100011001?0?---111---1-------??1112??1???1???11??????13?2122?0100020????100??10?1?
Tupuxuara
00020210301122-1??-?1101?215000???0?11021100011000?01---111---1-------110110111010110011105001030212200110020102?100111011?
Thalassodromeus
00020?10301122-1??-?1101?215000???0?11021100011000?01---111---1-------?????????????????????????????????????????????????????
Quetzalcoatlus
00021210501?22-1??-?1001?21??????????1020100011001001---111---1-------1021121????011001110500?1302?2300111020?????001120?1?
Zhejiangopterus
00020210001122-1??-?1100?210000???0??1?2?100011001001---111---1-------??21121110?011?011?05?0123?21?3001110?010201001?2011?
Azhdarcho
000??????0?????1??????????????????????????0001?00????---111---1-------1021121?????????1?1050????0????????10???????0011?????
Allkaruen(holotype+referred) 
?????????0?1???????????????000?101010????100??000010?000??0?100???0?0?011?12???????????????????????????????????????????????
;
cc + 32;
p/;
